# Supplementary material for: Hybrid Lipid/Clay Carrier Systems Containing Annatto Oil for Topical Formulations
Source: Pharmaceutics. 2022 May 17;14(5):1067. doi: 10.3390/pharmaceutics14051067 (PMC9147908; doi:10.3390/pharmaceutics14051067)
Supplement: Supplementary file 1 [file pharmaceutics-14-01067-s001.zip]

Archive with 1 entries (1 files):
- pharmaceutics-1639425-supplementary.pdf
